# Supplementary material for: Domestic cats (Felis catus) discriminate their names from other words
Source: Sci Rep. 2019 Apr 4;9:5394. doi: 10.1038/s41598-019-40616-4 (PMC6449508; doi:10.1038/s41598-019-40616-4)
Supplement: Supplementary file 2 — Dataset [file 41598_2019_40616_MOESM2_ESM.xlsx]

## Sheet: Expt1
Cat ID	Stimuli	Response Style						Response Magnitude
		Ear moving	Head moving	Tail moving	Vocalising	Displacement	Total Score	Rater 1	Rater 2	Rater 3	Rater 4	Rater 5	Rater 6	Rater 7	Rater 8	Rater 9	Rater 10	Average
Cr	Noun 1	1	0	0	0	0	1	1	0	1	1	1	0	0	1	1	2	0.8
Cr	Noun 2	1	1	0	0	0	2	1	0	1	1	2	1	0	2	2	2	1.2
Cr	Noun 3	1	1	0	0	0	2	3	1	2	2	2	1	1	2	2	2	1.8
Cr	Noun 4	0	0	0	0	0	0	3	3	3	2	2	3	2	0	3	1	2.2
Cr	Test Cat's Name	1	0	0	0	0	1	2	1	1	1	1	0	0	1	2	1	1
Ekcn	Noun 1	0	1	0	0	0	1	1	1	1	1	2	1	1	2	1	1	1.2
Ekcn	Noun 2	0	1	0	0	0	1	1	1	2	1	1	1	0	1	1	1	1
Ekcn	Noun 3	0	0	0	0	0	0	0	0	0	0	0	0	0	0	0	0	0
Ekcn	Noun 4	0	1	0	0	0	1	1	0	1	1	1	1	1	1	1	2	1
Ekcn	Test Cat's Name	0	0	0	0	0	0	1	0	1	0	1	0	0	0	2	0	0.5
Icg	Noun 1	1	1	0	0	0	2	3	3	2	3	3	3	3	3	3	3	2.9
Icg	Noun 2	1	1	0	0	0	2	2	2	2	1	2	2	2	3	2	2	2
Icg	Noun 3	1	1	0	0	0	2	3	3	2	3	3	3	3	3	3	3	2.9
Icg	Noun 4	1	1	0	0	0	2	1	1	1	0	0	0	0	1	1	1	0.6
Icg	Test Cat's Name	1	1	0	0	0	2	3	3	2	3	3	3	3	3	2	2	2.7
Knt	Noun 1	0	0	0	0	0	0	1	0	0	0	0	0	0	0	1	1	0.3
Knt	Noun 2	0	0	0	0	0	0	0	0	0	0	0	0	0	0	0	0	0
Knt	Noun 3	0	0	0	0	0	0	0	0	0	0	0	0	0	0	0	0	0
Knt	Noun 4	0	0	0	0	0	0	2	0	0	0	0	0	0	0	0	1	0.3
Knt	Test Cat's Name	0	0	0	0	0	0	1	1	1	1	1	1	0	1	1	0	0.8
Kro	Noun 1	1	0	0	0	0	1	1	1	2	0	1	0	0	1	2	1	0.9
Kro	Noun 2	1	1	1	0	0	3	2	2	1	0	1	1	0	1	3	1	1.2
Kro	Noun 3	1	0	1	0	0	2	2	1	1	0	1	0	0	1	1	1	0.8
Kro	Noun 4	1	1	0	0	0	2	1	2	2	1	2	1	0	2	2	2	1.5
Kro	Test Cat's Name	1	1	0	0	0	2	2	1	1	1	2	2	1	2	2	2	1.6
Krr	Noun 1	1	1	0	0	0	2	2	2	2	2	2	2	1	2	1	2	1.8
Krr	Noun 2	0	1	0	0	0	1	2	1	1	2	1	0	0	1	1	1	1
Krr	Noun 3	1	0	0	0	0	1	0	0	0	0	0	0	0	0	0	0	0
Krr	Noun 4	0	1	0	0	0	1	0	0	1	2	1	0	0	1	1	1	0.7
Krr	Test Cat's Name	0	1	0	0	0	1	3	2	2	1	2	1	0	2	2	2	1.7
Kucn	Noun 1	0	1	0	0	0	1	3	3	3	3	3	3	3	3	3	3	3
Kucn	Noun 2	0	1	0	0	0	1	1	1	2	1	2	2	1	1	1	2	1.4
Kucn	Noun 3	0	0	0	0	0	0	1	0	0	0	2	0	0	1	1	0	0.5
Kucn	Noun 4	0	0	0	0	0	0	0	0	1	0	1	0	1	0	0	1	0.4
Kucn	Test Cat's Name	1	1	0	0	0	2	2	3	3	3	3	3	3	3	3	3	2.9
Mm	Noun 1	1	1	0	0	0	2	2	2	2	2	3	2	1	3	3	3	2.3
Mm	Noun 2	1	1	0	0	0	2	3	3	2	3	2	2	1	3	2	3	2.4
Mm	Noun 3	1	1	0	0	0	2	1	1	1	1	1	1	1	2	2	1	1.2
Mm	Noun 4	1	0	0	0	0	1	0	3	1	0	1	1	1	2	1	1	1.1
Mm	Test Cat's Name	1	1	0	0	0	2	2	1	2	2	2	1	1	2	2	2	1.7
Nk	Noun 1	1	1	0	0	0	2	3	3	2	3	2	2	1	3	2	3	2.4
Nk	Noun 2	1	1	0	0	0	2	3	3	3	3	3	3	2	3	3	3	2.9
Nk	Noun 3	1	1	0	0	0	2	2	2	3	3	3	2	2	3	2	2	2.4
Nk	Noun 4	0	0	0	0	0	0	0	1	1	0	3	0	0	0	1	0	0.6
Nk	Test Cat's Name	0	1	0	0	0	1	3	3	2	3	0	2	2	3	2	2	2.2
Okr	Noun 1	1	0	0	0	0	1	1	1	1	0	1	2	0	2	1	2	1.1
Okr	Noun 2	1	0	0	0	0	1	2	1	1	1	1	1	0	1	1	1	1
Okr	Noun 3	1	0	0	0	0	1	1	1	1	1	1	1	1	1	1	2	1.1
Okr	Noun 4	1	0	0	0	0	1	0	0	1	1	1	0	0	1	1	1	0.6
Okr	Test Cat's Name	1	0	0	0	0	1	1	1	1	1	1	1	0	1	1	1	0.9
Rnk	Noun 1	1	1	0	0	0	2	2	3	3	3	3	3	2	3	2	3	2.7
Rnk	Noun 2	0	1	0	0	0	1	1	1	2	1	1	1	0	1	1	1	1
Rnk	Noun 3	0	0	0	0	0	0	0	0	1	0	0	0	0	1	1	1	0.4
Rnk	Noun 4	1	0	0	0	0	1	0	0	1	1	0	0	0	0	0	0	0.2
Rnk	Test Cat's Name	1	1	0	0	0	2	2	2	3	3	3	2	0	3	2	2	2.2
Sco	Noun 1	0	0	0	0	0	0	0	0	0	0	0	0	0	0	0	0	0
Sco	Noun 2	0	0	0	0	0	0	0	0	0	0	0	0	0	0	0	0	0
Sco	Noun 3	1	1	0	0	0	2	2	1	1	1	2	1	1	2	2	2	1.5
Sco	Noun 4	0	0	0	0	0	0	0	0	1	0	0	0	0	0	0	0	0.1
Sco	Test Cat's Name	1	1	0	0	0	2	3	2	2	1	2	2	1	2	3	3	2.1
Sm	Noun 1	1	1	0	0	0	2	2	3	3	3	3	3	2	3	2	2	2.6
Sm	Noun 2	1	1	0	0	0	2	3	3	2	3	3	3	1	3	3	3	2.7
Sm	Noun 3	0	1	0	0	0	1	1	2	1	2	1	1	1	1	2	1	1.3
Sm	Noun 4	1	1	0	0	0	2	1	2	1	1	1	1	0	2	1	1	1.1
Sm	Test Cat's Name	1	1	0	0	0	2	1	3	2	2	2	3	0	3	2	2	2
Sr	Noun 1	1	0	0	0	0	1	1	2	1	0	1	0	1	0	2	0	0.8
Sr	Noun 2	0	0	0	0	0	0	0	1	0	0	1	0	0	1	1	0	0.4
Sr	Noun 3	0	0	0	0	0	0	2	2	2	2	2	1	2	1	2	2	1.8
Sr	Noun 4	0	0	0	0	1	1	3	3	2	2	2	3	0	1	3	2	2.1
Sr	Test Cat's Name	1	0	0	0	0	1	1	1	1	0	1	0	0	0	1	0	0.5
Te	Noun 1	1	1	0	0	0	2	1	2	2	0	1	1	0	2	2	1	1.2
Te	Noun 2	1	1	0	0	0	2	2	2	2	2	2	1	0	3	2	2	1.8
Te	Noun 3	1	1	0	0	0	2	0	3	1	0	0	0	0	1	1	1	0.7
Te	Noun 4	1	1	0	0	0	2	1	1	1	1	1	1	0	2	2	1	1.1
Te	Test Cat's Name	1	0	0	0	1	2	3	0	1	2	0	0	0	0	3	0	0.9
Um	Noun 1	1	0	0	0	0	1	1	0	1	0	0	1	0	1	1	2	0.7
Um	Noun 2	0	0	0	0	0	0	0	0	1	0	0	0	0	0	0	1	0.2
Um	Noun 3	0	0	0	0	0	0	0	0	0	0	0	0	0	0	0	0	0
Um	Noun 4	0	0	0	0	0	0	0	0	0	0	0	0	0	0	0	1	0.1
Um	Test Cat's Name	1	0	0	0	0	1	0	0	1	0	0	0	0	1	0	1	0.3

## Sheet: Expt2
Cat ID	Housing Environment	Stimuli	Response Style						Response Magnitude
			Ear moving	Head moving	Tail moving	Vocalising	Displacement	Total Score	Rater 1	Rater 2	Rater 3	Rater 4	Rater 5	Rater 6	Average
Ann	Ordinay household	Name 1	1	1	0	0	0	2	3	3	2	2	2	3	2.5
Ann	Ordinay household	Name 2	1	1	0	0	0	2	3	3	3	3	2	3	2.83333
Ann	Ordinay household	Name 3	1	1	0	0	0	2	2	2	2	2	1	3	2
Ann	Ordinay household	Name 4	1	1	0	0	0	2	0	3	2	2	3	2	2
Ann	Ordinay household	Test Cat's Name	1	1	0	1	0	2	2	3	2	2	3	2	2.33333
Anr	Ordinay household	Name 1	1	1	0	0	0	2	3	3	2	2	2	3	2.5
Anr	Ordinay household	Name 2	1	1	0	0	0	2	2	2	2	2	1	2	1.83333
Anr	Ordinay household	Name 3	1	1	0	0	0	2	3	2	2	2	1	2	2
Anr	Ordinay household	Name 4	1	0	0	0	0	2	2	2	1	1	1	1	1.33333
Anr	Ordinay household	Test Cat's Name	1	1	0	0	0	2	3	3	2	3	2	3	2.66667
Arcn	Ordinay household	Name 1	1	1	0	0	0	2	3	2	2	2	2	2	2.16667
Arcn	Ordinay household	Name 2	0	1	0	0	0	2	3	3	3	3	3	2	2.83333
Arcn	Ordinay household	Name 3	1	0	0	0	0	2	2	2	2	2	2	3	2.16667
Arcn	Ordinay household	Name 4	1	1	0	0	0	2	3	3	3	3	3	3	3
Arcn	Ordinay household	Test Cat's Name	1	1	0	0	0	2	3	2	3	3	3	3	2.83333
Bicn	Ordinay household	Name 1	0	0	0	0	0	2	0	1	1	0	0	0	0.333333
Bicn	Ordinay household	Name 2	1	1	0	0	0	2	2	2	2	3	2	2	2.16667
Bicn	Ordinay household	Name 3	0	0	0	0	0	2	0	1	2	0	0	0	0.5
Bicn	Ordinay household	Name 4	1	1	0	0	0	2	1	2	2	2	2	1	1.66667
Bicn	Ordinay household	Test Cat's Name	1	1	0	0	0	2	1	2	1	2	1	2	1.5
Br	Ordinay household	Name 1	0	0	0	0	0	2	0	2	1	1	1	0	0.833333
Br	Ordinay household	Name 2	1	0	0	0	0	2	1	0	1	0	0	0	0.333333
Br	Ordinay household	Name 3	0	1	0	0	0	2	1	1	1	1	1	0	0.833333
Br	Ordinay household	Name 4	0	0	0	0	0	2	0	2	0	2	0	0	0.666667
Br	Ordinay household	Test Cat's Name	1	1	0	0	0	2	1	1	2	3	2	1	1.66667
Brcn	Ordinay household	Name 1	1	1	1	0	0	2	2	2	2	2	2	1	1.83333
Brcn	Ordinay household	Name 2	1	1	1	0	0	2	3	3	3	3	3	3	3
Brcn	Ordinay household	Name 3	1	1	1	0	0	2	2	3	3	2	2	3	2.5
Brcn	Ordinay household	Name 4	1	1	1	1	1	2	1	3	3	2	3	3	2.5
Brcn	Ordinay household	Test Cat's Name	0	0	1	1	1	2	1	3	2	2	3	3	2.33333
Ck	Ordinay household	Name 1	1	1	0	0	0	2	2	2	2	3	2	2	2.16667
Ck	Ordinay household	Name 2	1	1	0	0	0	2	1	2	1	3	1	3	1.83333
Ck	Ordinay household	Name 3	0	0	0	0	0	2	1	2	1	1	0	1	1
Ck	Ordinay household	Name 4	1	1	0	0	0	2	2	3	2	3	3	3	2.66667
CK	Ordinay household	Test Cat's Name	1	1	0	0	0	2	2	2	2	2	2	2	2
Cocn	Cat café	Name 1	1	1	0	0	0	2	1	1	1	2	1	2	1.33333
Cocn	Cat café	Name 2	1	0	0	0	0	2	1	1	2	1	1	0	1
Cocn	Cat café	Name 3	0	1	0	0	0	2	0	2	2	1	0	1	1
Cocn	Cat café	Name 4	1	1	0	0	0	2	1	3	3	2	2	2	2.16667
Cocn	Cat café	Test Cat's Name	0	0	0	0	0	2	0	1	0	1	0	0	0.333333
Ct	Ordinay household	Name 1	0	1	1	0	0	2	0	0	1	1	1	1	0.666667
Ct	Ordinay household	Name 2	1	0	1	0	0	2	1	2	2	2	1	1	1.5
Ct	Ordinay household	Name 3	0	0	1	0	0	2	1	1	1	1	0	1	0.833333
Ct	Ordinay household	Name 4	0	1	0	0	0	2	1	0	0	2	2	2	1.16667
Ct	Ordinay household	Test Cat's Name	0	0	1	0	0	2	1	1	2	1	1	1	1.16667
Era	Cat café	Name 1	0	1	0	0	0	2	2	3	2	2	3	3	2.5
Era	Cat café	Name 2	1	0	0	0	0	2	0	0	0	0	1	0	0.166667
Era	Cat café	Name 3	0	0	0	0	0	2	0	0	0	0	0	0	0
Era	Cat café	Name 4	1	0	0	0	0	2	0	0	0	1	0	0	0.166667
Era	Cat café	Test Cat's Name	0	0	0	0	0	2	0	1	0	0	0	0	0.166667
Fucn	Ordinay household	Name 1	1	0	0	0	0	2	0	1	0	2	0	1	0.666667
Fucn	Ordinay household	Name 2	1	0	0	0	0	2	1	0	1	2	1	1	1
Fucn	Ordinay household	Name 3	0	0	0	0	0	2	0	0	1	0	0	0	0.166667
Fucn	Ordinay household	Name 4	0	0	0	0	0	2	0	0	0	0	0	0	0
Fucn	Ordinay household	Test Cat's Name	1	0	0	0	0	2	1	0	1	1	1	1	0.833333
Hy	Ordinay household	Name 1	1	1	0	0	0	2	0	0	1	1	0	0	0.333333
Hy	Ordinay household	Name 2	0	1	0	0	0	2	2	2	3	2	2	3	2.33333
Hy	Ordinay household	Name 3	0	0	0	0	1	2	0	1	1	1	0	0	0.5
Hy	Ordinay household	Name 4	0	0	0	0	0	2	1	2	2	1	1	0	1.16667
Hy	Ordinay household	Test Cat's Name	0	1	0	0	0	2	1	1	2	1	0	1	1
Jndu	Ordinay household	Name 1	1	0	1	0	1	2	0	0	1	1	2	1	0.833333
Jndu	Ordinay household	Name 2	1	0	0	0	0	2	0	0	2	1	0	0	0.5
Jndu	Ordinay household	Name 3	0	0	0	0	1	2	0	0	0	0	1	0	0.166667
Jndu	Ordinay household	Name 4	0	1	1	0	1	2	1	0	3	2	2	2	1.66667
Jndu	Ordinay household	Test Cat's Name	0	0	0	0	1	2	0	0	1	0	1	0	0.333333
Knk	Cat café	Name 1	1	1	0	0	0	2	3	3	3	3	3	3	3
Knk	Cat café	Name 2	1	1	0	0	0	2	2	2	2	2	2	2	2
Knk	Cat café	Name 3	0	0	0	0	0	2	1	1	0	1	1	0	0.666667
Knk	Cat café	Name 4	1	1	0	0	0	2	1	1	2	1	1	2	1.33333
Knk	Cat café	Test Cat's Name	0	0	0	0	0	2	1	0	1	1	1	0	0.666667
Kr	Ordinay household	Name 1	1	1	0	0	0	2	2	1	1	3	2	1	1.66667
Kr	Ordinay household	Name 2	0	1	0	0	0	2	1	1	1	1	2	0	1
Kr	Ordinay household	Name 3	0	1	0	0	0	2	0	3	1	1	1	1	1.16667
Kr	Ordinay household	Name 4	1	1	0	0	0	2	2	2	2	3	2	3	2.33333
Kr	Ordinay household	Test Cat's Name	0	1	0	0	0	2	2	2	2	2	1	1	1.66667
Mc	Cat café	Name 1	0	1	0	0	0	2	2	3	3	3	3	3	2.83333
Mc	Cat café	Name 2	0	1	0	0	0	2	1	2	3	2	2	2	2
Mc	Cat café	Name 3	1	1	0	0	0	2	1	2	3	3	1	1	1.83333
Mc	Cat café	Name 4	1	1	1	0	0	2	2	2	2	2	2	3	2.16667
Mc	Cat café	Test Cat's Name	1	1	0	0	0	2	3	3	3	3	3	3	3
Mg	Ordinay household	Name 1	0	0	0	0	0	2	1	2	1	1	0	1	1
Mg	Ordinay household	Name 2	0	0	0	0	0	2	0	1	0	0	0	1	0.333333
Mg	Ordinay household	Name 3	1	1	0	0	0	2	2	1	2	2	2	3	2
Mg	Ordinay household	Name 4	0	1	0	0	0	2	1	2	2	2	1	1	1.5
Mg	Ordinay household	Test Cat's Name	0	1	0	0	0	2	1	1	1	1	0	2	1
Mkn	Cat café	Name 1	0	1	0	0	0	2	2	3	3	3	3	3	2.83333
Mkn	Cat café	Name 2	0	1	0	0	0	2	1	1	1	1	2	1	1.16667
Mkn	Cat café	Name 3	0	1	0	0	0	2	2	2	2	2	2	2	2
Mkn	Cat café	Name 4	0	0	0	0	0	2	1	2	1	2	0	1	1.16667
Mkn	Cat café	Test Cat's Name	0	0	0	0	0	2	0	0	0	1	0	0	0.166667
Mkzo	Ordinay household	Name 1	1	1	0	0	1	2	0	3	1	0	1	0	0.833333
Mkzo	Ordinay household	Name 2	0	1	0	0	0	2	1	0	2	2	0	2	1.16667
Mkzo	Ordinay household	Name 3	1	0	0	0	0	2	1	1	2	0	1	0	0.833333
Mkzo	Ordinay household	Name 4	1	1	0	0	0	2	2	3	3	2	2	2	2.33333
Mkzo	Ordinay household	Test Cat's Name	0	0	0	0	1	2	1	3	3	1	1	1	1.66667
Nkkn	Ordinay household	Name 1	1	1	0	0	0	2	1	1	2	3	2	2	1.83333
Nkkn	Ordinay household	Name 2	0	0	0	0	0	2	0	0	0	0	0	0	0
Nkkn	Ordinay household	Name 3	0	0	0	0	0	2	0	0	0	0	0	0	0
Nkkn	Ordinay household	Name 4	0	0	0	0	0	2	0	0	0	0	0	0	0
Nkkn	Ordinay household	Test Cat's Name	0	1	0	0	0	2	1	3	0	1	1	1	1.16667
Nn	Ordinay household	Name 1	0	1	0	0	0	2	3	2	2	2	2	2	2.16667
Nn	Ordinay household	Name 2	0	1	0	0	0	2	3	3	2	2	2	3	2.5
Nn	Ordinay household	Name 3	0	1	0	0	0	2	2	3	2	2	3	2	2.33333
Nn	Ordinay household	Name 4	0	1	0	0	0	2	2	2	2	3	3	3	2.5
Nn	Ordinay household	Test Cat's Name	1	0	0	0	0	2	1	1	0	1	1	1	0.833333
Pugi	Cat café	Name 1	1	1	0	0	0	2	3	3	2	3	3	3	2.83333
Pugi	Cat café	Name 2	1	0	0	0	0	2	1	0	1	0	1	1	0.666667
Pugi	Cat café	Name 3	1	0	0	0	0	2	0	0	0	0	1	0	0.166667
Pugi	Cat café	Name 4	0	1	0	0	0	2	1	1	1	1	0	1	0.833333
Pugi	Cat café	Test Cat's Name	0	0	0	0	0	2	0	0	0	1	0	0	0.166667
Rb	Cat café	Name 1	0	1	0	0	0	2	1	1	1	2	1	2	1.33333
Rb	Cat café	Name 2	0	1	0	0	0	2	1	0	1	1	1	1	0.833333
Rb	Cat café	Name 3	1	1	0	0	0	2	2	2	2	3	2	2	2.16667
Rb	Cat café	Name 4	1	0	0	0	0	2	1	0	1	1	0	1	0.666667
Rb	Cat café	Test Cat's Name	1	0	1	0	0	2	2	2	2	2	2	1	1.83333
Rck	Ordinay household	Name 1	0	1	0	0	1	2	0	1	0	0	2	0	0.5
Rck	Ordinay household	Name 2	0	1	1	0	0	2	1	3	1	2	2	1	1.66667
Rck	Ordinay household	Name 3	0	1	0	0	1	2	0	2	0	1	1	0	0.666667
Rck	Ordinay household	Name 4	0	0	1	0	0	2	2	3	3	2	1	2	2.16667
Rck	Ordinay household	Test Cat's Name	1	1	1	0	0	2	1	2	1	2	3	1	1.66667
Rk	Ordinay household	Name 1	0	0	0	0	0	2	0	2	1	1	0	0	0.666667
Rk	Ordinay household	Name 2	0	0	0	0	0	2	1	1	1	0	0	0	0.5
Rk	Ordinay household	Name 3	1	0	0	0	0	2	1	0	0	0	1	0	0.333333
Rk	Ordinay household	Name 4	1	1	0	0	0	2	1	2	1	1	1	1	1.16667
Rk	Ordinay household	Test Cat's Name	0	0	0	0	0	2	0	1	1	1	1	1	0.833333
Rncn	Ordinay household	Name 1	0	1	0	0	0	2	2	2	2	3	2	3	2.33333
Rncn	Ordinay household	Name 2	1	1	0	0	0	2	1	2	1	1	1	0	1
Rncn	Ordinay household	Name 3	1	1	0	0	0	2	1	2	2	2	1	3	1.83333
Rncn	Ordinay household	Name 4	0	1	0	0	0	2	2	3	3	3	3	3	2.83333
Rncn	Ordinay household	Test Cat's Name	1	1	0	0	0	2	1	2	2	2	1	2	1.66667
Ro	Ordinay household	Name 1	0	0	0	1	0	2	1	3	2	1	1	0	1.33333
Ro	Ordinay household	Name 2	0	1	0	0	0	2	0	0	0	0	0	0	0
Ro	Ordinay household	Name 3	1	1	0	0	1	2	1	3	3	2	2	1	2
Ro	Ordinay household	Name 4	0	1	0	1	0	2	1	3	2	2	2	0	1.66667
Ro	Ordinay household	Test Cat's Name	1	1	0	1	0	2	2	3	3	2	2	3	2.5
Sbcn	Ordinay household	Name 1	1	1	0	0	0	2	3	2	2	2	2	3	2.33333
Sbcn	Ordinay household	Name 2	1	1	0	0	0	2	2	1	1	1	1	1	1.16667
Sbcn	Ordinay household	Name 3	1	0	0	0	0	2	1	0	1	0	1	2	0.833333
Sbcn	Ordinay household	Name 4	1	1	0	0	0	2	3	2	2	2	2	3	2.33333
Sbcn	Ordinay household	Test Cat's Name	1	1	0	0	0	2	3	2	2	1	2	3	2.16667
Sk	Ordinay household	Name 1	1	1	0	0	0	2	2	2	2	3	2	3	2.33333
Sk	Ordinay household	Name 2	1	1	0	0	0	2	1	1	2	2	1	2	1.5
Sk	Ordinay household	Name 3	1	0	0	0	0	2	1	1	2	1	1	1	1.16667
Sk	Ordinay household	Name 4	1	0	0	0	0	2	1	1	1	2	0	1	1
Sk	Ordinay household	Test Cat's Name	0	0	0	1	1	2	3	3	3	3	3	3	3
Skr	Cat café	Name 1	1	0	0	0	0	2	1	3	2	2	2	2	2
Skr	Cat café	Name 2	1	1	0	0	0	2	2	2	2	2	2	2	2
Skr	Cat café	Name 3	1	0	0	0	0	2	1	1	1	1	1	1	1
Skr	Cat café	Name 4	1	0	0	0	0	2	0	0	0	1	1	0	0.333333
Skr	Cat café	Test Cat's Name	1	0	0	0	0	2	2	1	1	2	1	1	1.33333
Srtm	Cat café	Name 1	1	1	0	0	0	2	3	3	2	3	2	2	2.5
Srtm	Cat café	Name 2	1	1	0	0	0	2	2	2	2	2	1	2	1.83333
Srtm	Cat café	Name 3	1	0	0	0	0	2	1	2	1	1	1	1	1.16667
Srtm	Cat café	Name 4	1	0	0	0	0	2	1	1	1	1	1	1	1
Srtm	Cat café	Test Cat's Name	1	0	0	0	0	2	1	1	1	1	1	0	0.833333
Tm	Ordinay household	Name 1	0	1	0	0	0	2	1	1	1	1	0	1	0.833333
Tm	Ordinay household	Name 2	0	0	0	0	0	2	1	1	1	1	1	1	1
Tm	Ordinay household	Name 3	1	0	0	0	0	2	1	2	2	2	1	1	1.5
Tm	Ordinay household	Name 4	0	1	0	0	0	2	2	2	2	2	2	2	2
Tm	Ordinay household	Test Cat's Name	0	0	0	0	0	2	0	0	0	0	0	0	0
Uucn	Ordinay household	Name 1	1	0	0	0	0	2	1	1	2	1	1	1	1.16667
Uucn	Ordinay household	Name 2	0	0	0	0	0	2	1	0	1	1	0	1	0.666667
Uucn	Ordinay household	Name 3	1	0	0	0	0	2	1	2	2	1	1	2	1.5
Uucn	Ordinay household	Name 4	1	0	0	0	1	2	2	3	3	2	2	1	2.16667
Uucn	Ordinay household	Test Cat's Name	1	0	0	0	0	2	1	0	1	1	1	1	0.833333
Yz	Cat café	Name 1	0	1	0	0	0	2	2	3	2	3	3	3	2.66667
Yz	Cat café	Name 2	0	1	0	0	0	2	2	3	2	3	2	3	2.5
Yz	Cat café	Name 3	0	1	0	0	0	2	1	3	2	2	1	2	1.83333
Yz	Cat café	Name 4	0	1	0	0	0	2	1	2	2	1	1	1	1.33333
Yz	Cat café	Test Cat's Name	0	0	0	0	0	2	0	0	0	0	0	0	0

## Sheet: Expt3
Cat ID	Housing Environment	Stimuli	Response Style						Response Magnitude
			Ear moving	Head moving	Tail moving	Vocalising	Displacement	Total Score	Rater 1	Rater 2	Rater 3	Rater 4	Rater 5	Rater 6	Average
Ab	Ordinay household	Noun 1	0	1	0	0	0	1	1	2	1	3	1	1	1.5
Ab	Ordinay household	Noun 2	0	1	0	0	0	1	1	3	2	2	1	2	1.83333
Ab	Ordinay household	Noun 3	1	1	0	0	0	2	2	3	2	2	1	3	2.16667
Ab	Ordinay household	Noun 4	1	0	0	0	0	1	0	0	0	1	0	0	0.166667
Ab	Ordinay household	Test Cat's Name	0	0	0	0	0	0	0	0	0	1	0	0	0.166667
Ann	Ordinay household	Noun 1	1	0	0	0	0	1	1	2	0	3	1	1	1.33333
Ann	Ordinay household	Noun 2	1	0	0	0	0	1	0	0	1	1	0	1	0.5
Ann	Ordinay household	Noun 3	1	0	0	0	0	1	1	0	1	2	0	1	0.833333
Ann	Ordinay household	Noun 4	0	0	0	0	0	0	2	1	1	2	2	1	1.5
Ann	Ordinay household	Test Cat's Name	0	0	0	0	0	0	0	0	0	1	0	1	0.333333
Anr	Ordinay household	Noun 1	0	0	0	0	0	0	1	0	0	1	0	0	0.333333
Anr	Ordinay household	Noun 2	0	0	0	0	0	0	0	0	0	0	0	0	0
Anr	Ordinay household	Noun 3	0	0	0	0	0	0	1	0	0	1	0	0	0.333333
Anr	Ordinay household	Noun 4	0	0	0	0	0	0	0	0	0	0	0	0	0
Anr	Ordinay household	Test Cat's Name	0	0	0	0	0	0	0	0	0	1	0	0	0.166667
Bicn	Ordinay household	Noun 1	1	0	0	0	0	1	0	1	0	1	0	1	0.5
Bicn	Ordinay household	Noun 2	1	0	0	0	0	1	1	2	1	2	1	0	1.16667
Bicn	Ordinay household	Noun 3	1	0	0	0	0	1	1	1	1	1	1	1	1
Bicn	Ordinay household	Noun 4	1	0	0	0	0	1	1	1	1	2	0	0	0.833333
Bicn	Ordinay household	Test Cat's Name	0	1	0	0	0	1	2	2	2	3	2	0	1.83333
Br	Ordinay household	Noun 1	1	1	0	0	0	2	2	2	2	3	2	3	2.33333
Br	Ordinay household	Noun 2	0	1	0	0	0	1	1	0	0	2	1	0	0.666667
Br	Ordinay household	Noun 3	0	0	0	0	0	0	1	2	2	1	0	0	1
Br	Ordinay household	Noun 4	1	0	0	0	0	1	1	1	1	0	1	1	0.833333
Br	Ordinay household	Test Cat's Name	1	0	0	0	0	1	0	0	0	2	1	0	0.5
Cocn	Cat café	Noun 1	1	1	0	0	0	2	3	3	2	2	3	3	2.66667
Cocn	Cat café	Noun 2	1	1	0	0	0	2	3	3	3	2	3	3	2.83333
Cocn	Cat café	Noun 3	0	1	0	0	0	1	2	1	2	2	2	1	1.66667
Cocn	Cat café	Noun 4	1	1	0	0	0	2	1	2	2	1	2	2	1.66667
Cocn	Cat café	Test Cat's Name	1	1	0	0	0	2	3	2	1	2	1	1	1.66667
Era	Cat café	Noun 1	1	1	0	0	0	2	2	2	2	2	2	2	2
Era	Cat café	Noun 2	1	0	0	0	0	1	2	3	0	0	3	1	1.5
Era	Cat café	Noun 3	1	0	0	0	0	1	2	1	1	2	1	1	1.33333
Era	Cat café	Noun 4	1	1	0	0	0	2	2	3	3	3	2	3	2.66667
Era	Cat café	Test Cat's Name	1	0	0	0	0	1	1	1	0	1	1	1	0.833333
Fucn	Ordinay household	Noun 1	0	1	0	0	0	1	1	2	0	2	0	2	1.16667
Fucn	Ordinay household	Noun 2	1	1	0	0	0	2	1	2	1	2	0	0	1
Fucn	Ordinay household	Noun 3	1	1	0	0	0	2	2	2	2	2	2	2	2
Fucn	Ordinay household	Noun 4	0	1	0	0	0	1	1	1	0	1	1	0	0.666667
Fucn	Ordinay household	Test Cat's Name	0	1	0	0	0	1	2	0	2	3	1	2	1.66667
Hy	Ordinay household	Noun 1	1	1	0	0	0	2	1	0	1	1	1	2	1
Hy	Ordinay household	Noun 2	1	1	0	0	0	2	2	3	1	2	1	2	1.83333
Hy	Ordinay household	Noun 3	1	1	0	0	1	3	1	1	2	3	2	2	1.83333
Hy	Ordinay household	Noun 4	1	1	0	1	1	4	1	0	3	2	3	3	2
Hy	Ordinay household	Test Cat's Name	0	1	0	0	0	1	1	3	1	3	2	3	2.16667
Jg	Ordinay household	Noun 1	0	0	0	0	0	0	2	0	2	2	1	2	1.5
Jg	Ordinay household	Noun 2	0	1	0	0	0	1	1	0	0	1	1	2	0.833333
Jg	Ordinay household	Noun 3	1	1	0	0	0	2	2	3	2	3	2	3	2.5
Jg	Ordinay household	Noun 4	1	0	0	0	0	1	1	0	1	0	0	0	0.333333
Jg	Ordinay household	Test Cat's Name	1	0	0	0	0	1	1	0	1	0	1	1	0.666667
Jndu	Ordinay household	Noun 1	0	0	0	0	0	0	1	3	2	2	0	3	1.83333
Jndu	Ordinay household	Noun 2	0	1	0	0	0	1	1	2	1	2	2	2	1.66667
Jndu	Ordinay household	Noun 3	1	1	0	0	0	2	2	0	2	3	3	2	2
Jndu	Ordinay household	Noun 4	0	1	0	0	0	1	1	3	2	3	1	2	2
Jndu	Ordinay household	Test Cat's Name	1	1	0	0	0	2	1	2	1	2	1	2	1.5
Kr	Ordinay household	Noun 1	0	1	0	0	0	1	2	3	2	3	2	3	2.5
Kr	Ordinay household	Noun 2	0	1	0	0	0	1	1	2	1	2	0	2	1.33333
Kr	Ordinay household	Noun 3	0	0	0	0	0	0	1	2	1	1	3	2	1.66667
Kr	Ordinay household	Noun 4	0	1	0	0	0	1	1	1	1	1	1	2	1.16667
Kr	Ordinay household	Test Cat's Name	0	1	0	0	0	1	2	3	2	3	2	3	2.5
Mc	Cat café	Noun 1	1	1	0	0	0	2	2	3	1	3	2	1	2
Mc	Cat café	Noun 2	1	1	0	0	0	2	2	2	2	2	2	1	1.83333
Mc	Cat café	Noun 3	0	1	0	0	0	1	2	1	2	1	1	2	1.5
Mc	Cat café	Noun 4	0	1	0	0	0	1	1	1	2	2	1	1	1.33333
Mc	Cat café	Test Cat's Name	1	0	0	0	0	1	1	1	1	1	1	1	1
Mg	Ordinay household	Noun 1	1	0	0	0	0	1	1	2	1	2	1	2	1.5
Mg	Ordinay household	Noun 2	1	0	0	0	0	1	1	1	1	1	1	1	1
Mg	Ordinay household	Noun 3	0	0	0	0	0	0	0	0	0	0	0	1	0.166667
Mg	Ordinay household	Noun 4	1	0	0	0	0	1	1	0	1	1	1	2	1
Mg	Ordinay household	Test Cat's Name	0	1	0	0	0	1	1	1	1	2	2	2	1.5
Mkn	Cat café	Noun 1	0	1	0	0	0	1	1	2	2	2	2	2	1.83333
Mkn	Cat café	Noun 2	0	0	0	0	0	0	0	2	0	1	1	0	0.666667
Mkn	Cat café	Noun 3	0	1	0	0	0	1	1	2	1	2	1	0	1.16667
Mkn	Cat café	Noun 4	0	0	0	0	0	0	1	0	1	1	0	0	0.5
Mkn	Cat café	Test Cat's Name	0	0	0	0	0	0	0	0	1	1	0	0	0.333333
Mkzo	Ordinay household	Noun 1	1	1	0	0	0	2	1	0	2	1	1	0	0.833333
Mkzo	Ordinay household	Noun 2	0	0	0	0	0	0	1	0	0	1	0	0	0.333333
Mkzo	Ordinay household	Noun 3	1	0	0	0	0	1	1	0	1	1	1	0	0.666667
Mkzo	Ordinay household	Noun 4	1	1	0	0	0	2	1	0	2	2	1	0	1
Mkzo	Ordinay household	Test Cat's Name	0	0	0	0	0	0	1	2	1	2	0	0	1
Mnr	Ordinay household	Noun 1	1	0	0	0	0	1	1	2	1	1	1	1	1.16667
Mnr	Ordinay household	Noun 2	0	0	0	0	0	0	0	0	0	1	0	0	0.166667
Mnr	Ordinay household	Noun 3	0	0	0	0	0	0	0	0	0	0	0	0	0
Mnr	Ordinay household	Noun 4	1	0	0	0	0	1	1	2	2	2	1	2	1.66667
Mnr	Ordinay household	Test Cat's Name	0	0	0	0	0	0	0	0	0	0	0	0	0
Nkkn	Ordinay household	Noun 1	0	0	0	0	0	0	1	2	2	2	2	1	1.66667
Nkkn	Ordinay household	Noun 2	0	0	0	0	0	0	0	0	0	0	0	0	0
Nkkn	Ordinay household	Noun 3	0	0	0	0	0	0	0	0	0	0	0	0	0
Nkkn	Ordinay household	Noun 4	0	0	0	0	0	0	0	0	0	1	0	0	0.166667
Nkkn	Ordinay household	Test Cat's Name	0	0	0	0	0	0	0	1	0	1	0	0	0.333333
Pugi	Cat café	Noun 1	0	1	0	0	0	1	1	2	2	2	1	1	1.5
Pugi	Cat café	Noun 2	0	1	0	0	0	1	1	2	1	2	0	1	1.16667
Pugi	Cat café	Noun 3	1	0	0	0	0	1	1	2	1	1	0	1	1
Pugi	Cat café	Noun 4	0	1	0	0	0	1	1	1	1	2	2	0	1.16667
Pugi	Cat café	Test Cat's Name	0	1	0	0	0	1	0	0	0	1	1	0	0.333333
Rb	Cat café	Noun 1	1	1	0	0	0	2	2	3	3	3	2	3	2.66667
Rb	Cat café	Noun 2	1	1	0	0	0	2	2	1	2	2	2	2	1.83333
Rb	Cat café	Noun 3	1	1	0	0	0	2	1	1	2	2	1	0	1.16667
Rb	Cat café	Noun 4	1	0	0	0	0	1	1	0	1	1	1	1	0.833333
Rb	Cat café	Test Cat's Name	1	0	0	0	0	1	1	2	1	1	0	1	1
Rck	Ordinay household	Noun 1	0	1	1	0	0	2	1	0	3	3	3	2	2
Rck	Ordinay household	Noun 2	0	1	0	0	0	1	1	2	2	2	2	1	1.66667
Rck	Ordinay household	Noun 3	0	1	1	0	1	3	1	0	3	2	3	1	1.66667
Rck	Ordinay household	Noun 4	0	1	0	0	1	2	1	2	2	2	0	0	1.16667
Rck	Ordinay household	Test Cat's Name	1	1	0	0	0	2	1	2	2	1	1	1	1.33333
Rk	Ordinay household	Noun 1	0	0	0	0	0	0	1	1	0	2	1	0	0.833333
Rk	Ordinay household	Noun 2	0	0	0	0	0	0	0	0	0	0	1	0	0.166667
Rk	Ordinay household	Noun 3	0	0	0	0	0	0	0	0	0	0	0	0	0
Rk	Ordinay household	Noun 4	0	0	0	0	0	0	0	0	0	1	0	0	0.166667
Rk	Ordinay household	Test Cat's Name	0	0	0	0	0	0	0	0	0	0	0	0	0
Ro	Ordinay household	Noun 1	0	1	0	0	0	1	3	2	2	2	3	3	2.5
Ro	Ordinay household	Noun 2	0	1	0	0	0	1	3	3	3	3	3	3	3
Ro	Ordinay household	Noun 3	0	0	0	0	0	0	1	2	1	2	0	0	1
Ro	Ordinay household	Noun 4	0	0	0	0	0	0	1	1	1	2	1	2	1.33333
Ro	Ordinay household	Test Cat's Name	0	1	0	0	0	1	2	3	2	3	2	3	2.5
Sbcn	Ordinay household	Noun 1	1	1	1	0	0	3	2	0	2	2	3	2	1.83333
Sbcn	Ordinay household	Noun 2	0	1	0	0	0	1	0	2	1	1	0	0	0.666667
Sbcn	Ordinay household	Noun 3	0	1	0	0	0	1	0	0	0	0	1	0	0.166667
Sbcn	Ordinay household	Noun 4	0	1	1	0	0	2	0	1	1	0	2	1	0.833333
Sbcn	Ordinay household	Test Cat's Name	0	0	0	0	0	0	1	1	1	0	1	0	0.666667
Skr	Cat café	Noun 1	1	1	0	0	0	2	1	1	2	2	1	0	1.16667
Skr	Cat café	Noun 2	1	1	0	0	0	2	1	1	0	1	1	0	0.666667
Skr	Cat café	Noun 3	0	0	0	0	0	0	1	3	2	2	1	1	1.66667
Skr	Cat café	Noun 4	1	1	0	0	0	2	2	3	2	3	2	2	2.33333
Skr	Cat café	Test Cat's Name	0	1	0	0	0	1	1	2	2	1	1	1	1.33333
Srtm	Cat café	Noun 1	1	0	0	0	0	1	1	1	0	1	1	1	0.833333
Srtm	Cat café	Noun 2	0	0	0	0	0	0	0	0	1	0	1	1	0.5
Srtm	Cat café	Noun 3	0	0	0	0	0	0	0	1	0	1	0	1	0.5
Srtm	Cat café	Noun 4	0	0	0	0	0	0	1	1	2	0	0	0	0.666667
Srtm	Cat café	Test Cat's Name	1	1	0	0	0	2	2	0	2	2	3	2	1.83333
Tm	Ordinay household	Noun 1	0	0	0	0	0	0	1	2	2	0	1	1	1.16667
Tm	Ordinay household	Noun 2	0	0	0	0	0	0	0	1	1	1	0	1	0.666667
Tm	Ordinay household	Noun 3	0	0	0	0	0	0	1	0	1	1	0	0	0.5
Tm	Ordinay household	Noun 4	1	0	0	0	0	1	1	1	2	1	1	0	1
Tm	Ordinay household	Test Cat's Name	0	1	0	0	0	1	2	2	2	2	2	2	2
Uucn	Ordinay household	Noun 1	0	0	0	0	0	0	0	0	0	1	0	0	0.166667
Uucn	Ordinay household	Noun 2	0	0	0	0	0	0	0	1	0	1	0	0	0.333333
Uucn	Ordinay household	Noun 3	0	0	0	0	0	0	0	0	0	0	0	0	0
Uucn	Ordinay household	Noun 4	0	0	0	0	0	0	0	0	0	0	0	0	0
Uucn	Ordinay household	Test Cat's Name	0	0	0	0	0	0	1	1	1	1	1	0	0.833333
Yz	Cat café	Noun 1	0	1	0	0	0	1	1	1	1	2	0	1	1
Yz	Cat café	Noun 2	0	1	0	0	0	1	2	3	2	3	2	2	2.33333
Yz	Cat café	Noun 3	0	0	0	0	0	0	0	0	0	0	0	0	0
Yz	Cat café	Noun 4	0	0	0	0	0	0	0	0	0	0	0	0	0
Yz	Cat café	Test Cat's Name	0	0	0	0	0	0	1	0	1	1	1	0	0.666667

## Sheet: Expt4
Cat ID	Stimuli	Response Style						Response Magnitude
		Ear moving	Head moving	Tail moving	Vocalising	Displacement	Total Score	Rater 1	Rater 2	Rater 3	Rater 4	Rater 5	Rater 6	Rater 7	Rater 8	Rater 9	Average
Ann	Noun 1	1	0	0	0	0	1	0	0	1	1	1	0	0	1	1	0.555556
Ann	Noun 2	1	1	0	0	0	2	3	1	2	2	2	2	2	2	1	1.88889
Ann	Noun 3	1	0	0	0	0	1	1	0	1	1	1	1	1	1	1	0.888889
Ann	Noun 4	1	1	1	0	1	4	3	2	3	3	3	3	3	3	2	2.77778
Ann	Test Cat's Name	1	0	0	0	0	1	2	0	1	0	0	0	0	1	0	0.444444
Bicn	Noun 1	0	1	0	0	0	1	2	1	0	2	1	2	2	1	1	1.33333
Bicn	Noun 2	1	1	0	0	0	2	1	2	0	2	1	1	2	1	1	1.22222
Bicn	Noun 3	0	1	0	0	0	1	2	1	1	1	1	2	1	2	0	1.22222
Bicn	Noun 4	0	0	0	0	0	0	0	0	0	0	0	0	0	0	0	0
Bicn	Test Cat's Name	0	1	0	0	0	1	1	0	1	1	1	2	0	1	1	0.888889
Ci	Noun 1	1	1	0	0	0	2	3	2	2	2	1	2	2	2	1	1.88889
Ci	Noun 2	1	1	0	0	0	2	3	3	2	3	3	3	3	3	2	2.77778
Ci	Noun 3	1	1	0	0	0	2	1	1	1	0	1	1	1	0	0	0.666667
Ci	Noun 4	1	1	0	0	0	2	1	0	1	1	0	1	0	1	0	0.555556
Ci	Test Cat's Name	0	1	0	0	0	1	1	2	0	1	0	1	1	1	0	0.777778
Dnk	Noun 1	1	1	0	0	0	2	3	3	2	2	3	3	3	3	2	2.66667
Dnk	Noun 2	0	0	0	0	0	0	1	3	2	0	1	1	3	0	1	1.33333
Dnk	Noun 3	1	1	0	0	0	2	0	3	0	0	2	1	1	1	0	0.888889
Dnk	Noun 4	1	0	0	0	1	2	0	2	0	0	2	3	2	2	0	1.22222
Dnk	Test Cat's Name	0	0	0	0	1	1	3	3	2	1	3	3	3	2	3	2.55556
Dr	Noun 1	1	1	0	0	0	2	2	1	2	2	2	2	1	1	1	1.55556
Dr	Noun 2	1	1	0	0	0	2	3	2	2	3	2	1	2	3	2	2.22222
Dr	Noun 3	1	1	0	0	0	2	3	2	2	1	2	1	1	2	0	1.55556
Dr	Noun 4	1	1	0	0	0	2	2	1	2	1	2	1	2	2	1	1.55556
Dr	Test Cat's Name	1	1	0	0	0	2	3	2	2	2	3	2	2	2	2	2.22222
Ekc(n)	Noun 1	1	1	0	0	0	2	3	1	2	2	3	2	2	2	2	2.11111
Ekc(n)	Noun 2	0	0	0	0	0	0	0	0	1	0	1	0	0	0	1	0.333333
Ekc(n)	Noun 3	0	1	0	0	0	1	0	1	1	1	2	0	0	1	0	0.666667
Ekc(n)	Noun 4	1	1	0	0	0	2	1	0	2	1	1	1	1	0	1	0.888889
Ekc(n)	Test Cat's Name	0	1	0	0	0	1	1	1	1	1	3	1	1	0	1	1.11111
Gr	Noun 1	1	1	0	1	0	3	3	1	2	3	1	1	1	3	0	1.66667
Gr	Noun 2	0	1	0	1	1	3	2	2	1	0	2	3	2	1	0	1.44444
Gr	Noun 3	0	0	0	0	0	0	0	0	0	0	0	0	1	1	0	0.222222
Gr	Noun 4	1	0	0	1	0	2	0	1	1	0	0	1	1	2	1	0.777778
Gr	Test Cat's Name	0	1	0	1	0	2	1	1	1	2	1	1	1	0	0	0.888889
Htr	Noun 1	0	1	0	0	1	2	0	0	1	0	1	1	0	0	2	0.555556
Htr	Noun 2	0	0	0	0	1	1	0	0	1	0	1	2	0	1	0	0.555556
Htr	Noun 3	0	1	0	1	0	2	1	0	1	0	0	0	1	1	0	0.444444
Htr	Noun 4	1	1	0	0	0	2	1	1	2	1	2	2	1	1	2	1.44444
Htr	Test Cat's Name	0	1	0	0	1	2	0	0	1	0	0	0	0	1	0	0.222222
Krm	Noun 1	1	1	0	0	0	2	3	1	2	2	2	2	2	2	1	1.88889
Krm	Noun 2	1	1	0	0	0	2	2	1	2	1	1	1	2	2	1	1.44444
Krm	Noun 3	0	1	0	0	0	1	1	0	1	1	1	0	2	1	1	0.888889
Krm	Noun 4	1	0	0	0	0	1	2	0	1	0	0	1	1	2	0	0.777778
Krm	Test Cat's Name	1	1	0	0	0	2	1	1	2	2	2	1	1	2	3	1.66667
Kt	Noun 1	1	1	0	0	0	2	2	0	0	1	0	0	0	1	0	0.444444
Kt	Noun 2	0	0	0	0	0	0	0	0	0	0	0	0	2	0	0	0.222222
Kt	Noun 3	1	1	0	0	0	2	0	0	0	0	1	1	1	1	0	0.444444
Kt	Noun 4	0	1	0	0	1	2	1	1	1	2	1	1	2	1	1	1.22222
Kt	Test Cat's Name	1	1	0	1	1	4	2	0	0	0	0	0	1	0	0	0.333333
Ktr	Noun 1	1	1	0	0	0	2	1	0	1	1	0	1	1	1	0	0.666667
Ktr	Noun 2	1	0	0	0	0	1	1	0	1	1	1	1	0	1	0	0.666667
Ktr	Noun 3	1	1	0	0	0	2	1	0	0	0	1	1	1	0	1	0.555556
Ktr	Noun 4	1	0	0	0	0	1	0	0	0	0	1	0	0	0	0	0.111111
Ktr	Test Cat's Name	1	0	0	0	0	1	1	0	1	0	0	0	0	0	0	0.222222
Micn	Noun 1	0	0	0	1	0	1	1	0	1	1	1	1	1	1	1	0.888889
Micn	Noun 2	1	0	0	1	0	2	1	0	1	1	0	1	1	1	1	0.777778
Micn	Noun 3	0	0	0	1	0	1	0	0	0	1	1	0	0	1	1	0.444444
Micn	Noun 4	0	0	0	0	0	0	0	0	0	0	0	0	0	0	0	0
Micn	Test Cat's Name	0	0	0	0	0	0	0	0	0	0	0	0	0	0	0	0
Mk	Noun 1	0	0	0	0	0	0	1	0	0	0	0	0	0	0	0	0.111111
Mk	Noun 2	1	0	0	0	0	1	1	0	0	0	1	1	0	1	0	0.444444
Mk	Noun 3	1	0	0	0	0	1	1	0	1	1	1	0	0	1	0	0.555556
Mk	Noun 4	1	0	0	0	0	1	1	0	0	0	0	0	0	0	0	0.111111
Mk	Test Cat's Name	1	0	0	0	0	1	1	0	0	0	0	1	0	0	0	0.222222
Mm	Noun 1	1	1	0	0	1	3	1	2	2	2	2	2	2	2	0	1.66667
Mm	Noun 2	1	0	0	0	0	1	0	0	2	1	1	1	1	1	0	0.777778
Mm	Noun 3	1	0	0	0	0	1	0	0	1	0	0	1	0	0	0	0.222222
Mm	Noun 4	0	1	0	0	0	1	2	1	2	2	2	2	2	2	1	1.77778
Mm	Test Cat's Name	1	1	0	0	0	2	3	1	2	2	2	2	1	3	1	1.88889
Mq	Noun 1	1	1	0	0	0	2	3	2	2	2	2	2	0	2	1	1.77778
Mq	Noun 2	0	1	0	0	0	1	3	2	2	2	2	1	1	3	1	1.88889
Mq	Noun 3	0	1	0	0	0	1	1	0	1	1	2	1	0	1	0	0.777778
Mq	Noun 4	1	1	0	0	0	2	1	2	2	0	2	1	1	2	0	1.22222
Mq	Test Cat's Name	0	0	0	0	0	0	1	1	1	0	1	1	0	0	0	0.555556
Mtb	Noun 1	1	0	0	0	0	1	1	0	0	0	1	0	1	1	0	0.444444
Mtb	Noun 2	1	0	0	0	0	1	1	0	1	0	0	0	0	1	0	0.333333
Mtb	Noun 3	0	1	0	0	0	1	1	0	0	0	0	0	0	0	0	0.111111
Mtb	Noun 4	0	0	0	0	0	0	0	0	1	0	0	0	0	0	0	0.111111
Mtb	Test Cat's Name	1	1	0	0	0	2	2	0	1	1	1	1	1	2	1	1.11111
Ngboi	Noun 1	1	1	0	0	0	2	3	3	2	2	3	2	2	3	2	2.44444
Ngboi	Noun 2	1	1	0	0	0	2	2	3	2	2	3	2	2	3	2	2.33333
Ngboi	Noun 3	1	1	0	0	0	2	2	2	1	1	2	1	1	2	1	1.44444
Ngboi	Noun 4	0	0	0	0	0	0	0	0	1	1	1	1	0	1	1	0.666667
Ngboi	Test Cat's Name	1	1	1	0	1	4	3	3	3	3	3	3	3	3	3	3
Nk	Noun 1	1	1	0	1	0	3	3	0	1	1	2	1	0	2	1	1.22222
Nk	Noun 2	1	1	0	1	0	3	3	0	1	2	2	1	1	2	1	1.44444
Nk	Noun 3	1	1	0	1	0	3	3	0	1	1	1	1	2	2	1	1.33333
Nk	Noun 4	1	1	0	1	0	3	2	1	1	1	1	1	2	1	0	1.11111
Nk	Test Cat's Name	1	0	0	1	0	2	2	0	1	0	0	0	0	2	1	0.666667
Nkkn	Noun 1	0	0	0	0	0	0	2	0	1	1	1	1	0	2	1	1
Nkkn	Noun 2	0	0	0	0	0	0	2	0	1	1	1	0	1	1	1	0.888889
Nkkn	Noun 3	0	0	0	0	0	0	0	0	0	0	0	1	0	0	1	0.222222
Nkkn	Noun 4	0	0	0	0	0	0	0	0	0	0	0	0	0	1	1	0.222222
Nkkn	Test Cat's Name	1	0	0	0	0	1	1	0	0	1	1	1	0	1	0	0.555556
Nnn	Noun 1	0	0	0	0	0	0	0	0	0	1	1	0	0	0	0	0.222222
Nnn	Noun 2	0	1	0	0	0	1	1	1	1	0	1	0	0	2	1	0.777778
Nnn	Noun 3	0	0	0	0	0	0	0	0	0	0	0	0	0	1	0	0.111111
Nnn	Noun 4	0	1	0	0	0	1	0	0	0	0	0	0	0	1	0	0.111111
Nnn	Test Cat's Name	0	1	0	0	0	1	1	0	1	1	1	1	0	2	0	0.777778
Okr	Noun 1	1	1	0	0	0	2	2	0	1	1	0	1	1	1	0	0.777778
Okr	Noun 2	1	1	0	0	0	2	2	1	2	1	2	2	1	2	2	1.66667
Okr	Noun 3	1	1	1	0	0	3	3	0	2	1	2	2	3	0	3	1.77778
Okr	Noun 4	1	1	1	0	0	3	3	1	1	1	2	1	2	1	2	1.55556
Okr	Test Cat's Name	1	0	0	0	0	1	1	0	1	1	1	1	0	1	1	0.777778
Rc(k)	Noun 1	0	0	0	1	0	1	2	1	1	0	1	0	0	2	0	0.777778
Rc(k)	Noun 2	0	0	0	1	0	1	2	1	1	0	0	1	0	1	1	0.777778
Rc(k)	Noun 3	1	0	0	0	0	1	1	1	1	0	0	0	1	1	0	0.555556
Rc(k)	Noun 4	1	1	0	0	0	2	3	1	1	1	1	1	1	2	0	1.22222
Rc(k)	Test Cat's Name	0	0	0	0	0	0	0	2	0	1	0	0	0	2	0	0.555556
Rn(k)	Noun 1	0	1	0	0	0	1	3	1	1	1	1	1	1	1	1	1.22222
Rn(k)	Noun 2	1	1	0	0	0	2	2	0	1	2	2	1	1	2	1	1.33333
Rn(k)	Noun 3	0	1	0	0	0	1	1	0	1	1	1	0	0	1	1	0.666667
Rn(k)	Noun 4	0	1	0	0	0	1	2	0	1	1	1	1	1	1	0	0.888889
Rn(k)	Test Cat's Name	0	1	0	0	0	1	1	0	1	1	1	0	0	1	1	0.666667
Ron	Noun 1	0	1	0	0	0	1	2	2	1	1	1	2	1	3	0	1.44444
Ron	Noun 2	1	1	0	0	0	2	3	2	2	1	2	2	2	2	1	1.88889
Ron	Noun 3	1	1	0	0	0	2	1	1	2	2	0	3	1	2	0	1.33333
Ron	Noun 4	1	1	0	0	0	2	1	2	1	0	1	0	1	3	0	1
Ron	Test Cat's Name	0	0	0	1	0	1	0	0	1	0	0	0	1	1	0	0.333333
Rq	Noun 1	0	1	0	0	1	2	1	1	2	0	0	1	1	2	0	0.888889
Rq	Noun 2	0	1	0	1	0	2	2	1	2	1	1	0	0	2	1	1.11111
Rq	Noun 3	1	1	0	1	0	3	2	1	1	0	1	1	1	2	1	1.11111
Rq	Noun 4	1	1	0	1	0	3	1	0	2	2	2	0	1	2	0	1.11111
Rq	Test Cat's Name	0	1	0	1	0	2	3	1	2	1	1	1	1	3	1	1.55556
Sbcn	Noun 1	1	1	0	0	0	2	2	1	1	1	1	1	1	2	1	1.22222
Sbcn	Noun 2	0	1	0	0	0	1	2	1	2	1	1	2	1	2	0	1.33333
Sbcn	Noun 3	0	1	0	0	0	1	0	1	1	0	1	1	1	2	0	0.777778
Sbcn	Noun 4	0	0	0	1	1	2	0	1	2	2	0	0	1	2	1	1
Sbcn	Test Cat's Name	0	1	0	1	0	2	1	1	1	0	1	0	1	1	0	0.666667
Sc	Noun 1	1	1	0	0	0	2	2	0	1	1	2	1	1	2	0	1.11111
Sc	Noun 2	1	1	0	0	0	2	2	0	1	1	2	1	1	2	0	1.11111
Sc	Noun 3	1	1	0	0	0	2	3	2	2	1	3	2	2	3	1	2.11111
Sc	Noun 4	0	0	0	0	0	0	0	2	0	0	1	1	1	1	0	0.666667
Sc	Test Cat's Name	1	1	0	1	0	3	3	3	2	2	3	2	2	3	0	2.22222
Suk	Noun 1	1	1	0	0	0	2	1	0	0	0	0	0	0	0	0	0.111111
Suk	Noun 2	1	0	0	0	0	1	1	0	0	0	1	0	0	1	0	0.333333
Suk	Noun 3	1	0	0	0	0	1	1	0	1	0	1	1	0	0	0	0.444444
Suk	Noun 4	1	0	0	0	0	1	2	0	0	0	0	0	0	1	0	0.333333
Suk	Test Cat's Name	1	0	0	0	0	1	2	1	1	1	1	1	0	1	0	0.888889
Tb	Noun 1	0	0	0	1	0	1	1	1	1	0	2	1	0	1	0	0.777778
Tb	Noun 2	0	1	0	0	0	1	1	1	1	1	1	1	0	1	0	0.777778
Tb	Noun 3	0	1	0	1	0	2	2	1	1	0	1	1	1	2	1	1.11111
Tb	Noun 4	1	1	0	1	0	3	3	1	1	1	2	1	1	2	1	1.44444
Tb	Test Cat's Name	0	1	0	1	0	2	3	2	3	3	2	2	2	3	0	2.22222
Tncn	Noun 1	0	0	0	0	0	0	0	0	0	0	1	0	0	0	0	0.111111
Tncn	Noun 2	1	1	0	0	0	2	2	1	2	1	1	1	1	2	0	1.22222
Tncn	Noun 3	0	0	0	0	0	0	0	0	0	0	0	0	0	0	0	0
Tncn	Noun 4	1	1	0	0	0	2	2	1	0	2	1	0	1	2	0	1
Tncn	Test Cat's Name	0	1	0	0	0	1	2	1	0	1	1	1	0	1	1	0.888889
To	Noun 1	1	1	0	0	0	2	3	1	1	2	2	0	1	1	1	1.33333
To	Noun 2	1	1	0	0	0	2	3	2	2	1	2	1	1	2	1	1.66667
To	Noun 3	1	1	0	0	0	2	1	1	1	1	1	1	1	1	0	0.888889
To	Noun 4	0	1	0	0	0	1	1	1	0	1	2	0	0	2	1	0.888889
To	Test Cat's Name	1	0	0	0	0	1	0	0	1	0	0	1	0	0	0	0.222222
Uocn	Noun 1	0	1	0	0	0	1	1	2	1	0	1	1	1	1	0	0.888889
Uocn	Noun 2	0	1	0	0	1	2	3	2	2	2	3	1	3	3	3	2.44444
Uocn	Noun 3	0	1	0	0	1	2	2	2	0	0	1	0	2	2	0	1
Uocn	Noun 4	0	1	0	0	0	1	1	2	2	0	1	2	2	2	1	1.44444
Uocn	Test Cat's Name	1	0	0	1	0	2	2	2	2	0	1	2	2	1	0	1.33333
Uzr	Noun 1	1	0	0	0	0	1	2	0	1	1	1	1	1	2	0	1
Uzr	Noun 2	1	0	0	0	0	1	2	0	1	0	1	1	0	1	0	0.666667
Uzr	Noun 3	1	1	0	0	0	2	2	0	1	1	0	1	0	2	0	0.777778
Uzr	Noun 4	1	1	0	0	0	2	1	0	0	1	0	1	0	1	0	0.444444
Uzr	Test Cat's Name	1	1	0	0	0	2	3	0	2	2	1	2	1	2	0	1.44444

## Sheet: Acoustic data
Cat ID	Experiment	Voice presentation	Housing Environment	Stimulus Type	Total Duration (sec)	Mean Pitch (Hz)	f1 (Hz)	f2 (Hz)	f3 (Hz)	Mean Intensity (dB)
Icg	1	1	Ordinay household	noun	0.392	171.328	497.839	1212.53	2598.63	80.9688
Icg	1	2	Ordinay household	noun	0.424	170.062	439.367	1672.65	2902.45	82.4402
Icg	1	3	Ordinay household	noun	0.392	168.034	369.89	1386.12	2563.1	81.7036
Icg	1	4	Ordinay household	noun	0.432	171.81	511.275	1397.78	2682.35	80.2049
Icg	1	5	Ordinay household	name	0.472	172.612	565.407	2226.59	3330.43	79.3233
Krr	1	1	Ordinay household	noun	0.496	213.735	615.27	1362.05	2886.45	79.7314
Krr	1	2	Ordinay household	noun	0.44	215.139	544.511	1803.29	3053.64	77.6828
Krr	1	3	Ordinay household	noun	0.6	215.267	829.246	2118.11	3347.59	79.0282
Krr	1	4	Ordinay household	noun	0.44	215.073	684.542	1751.26	2958.96	79.183
Krr	1	5	Ordinay household	name	0.496	259.179	808.946	1618.88	2845.64	80.8602
Kucn	1	1	Ordinay household	noun	0.752	340.749	412.872	1755.77	3115.47	80.5051
Kucn	1	2	Ordinay household	noun	0.816	317.649	461.188	1815.59	3244.72	79.3436
Kucn	1	3	Ordinay household	noun	0.8	319.383	584.326	1495.29	3288.66	79.8905
Kucn	1	4	Ordinay household	noun	0.688	332.855	659.495	1530.91	2877.1	81.309
Kucn	1	5	Ordinay household	name	0.784	318.919	594.5	1707.69	2971.01	78.1219
Mm	1	1	Ordinay household	noun	0.36	194.557	756.774	1932.41	2875.44	83.7747
Mm	1	2	Ordinay household	noun	0.432	205.634	519.588	1755.45	2861.6	82.1998
Mm	1	3	Ordinay household	noun	0.384	162.294	437.712	1427.48	2432.9	83.0297
Mm	1	4	Ordinay household	noun	0.4	167.371	533.368	2294.39	3313.29	82.3588
Mm	1	5	Ordinay household	name	0.36	159.927	465.066	1667.44	2808.46	80.879
Nk	1	1	Ordinay household	noun	0.528	240.172	707.07	1703.88	2929.25	79.7855
Nk	1	2	Ordinay household	noun	0.56	235.528	655.87	1700.81	2979.86	80.885
Nk	1	3	Ordinay household	noun	0.528	233.844	703.248	2451.85	3445.92	80.635
Nk	1	4	Ordinay household	noun	0.448	247.291	677.519	1552.86	2769.03	80.4214
Nk	1	5	Ordinay household	name	0.432	234.035	498.062	2268.64	3157.94	81.668
Okr	1	1	Ordinay household	noun	0.568	297.1	754.915	1698.66	2971.3	79.9319
Okr	1	2	Ordinay household	noun	0.672	281.835	456.676	2485.2	3262.3	75.715
Okr	1	3	Ordinay household	noun	0.624	304.032	513.609	1794.09	2862.87	80.4901
Okr	1	4	Ordinay household	noun	0.632	297.321	411.825	2069.5	2890.76	78.0181
Okr	1	5	Ordinay household	name	0.576	243.743	949.331	1637.77	2922.61	79.8407
Rnk	1	1	Ordinay household	noun	0.664	220.846	489.312	2107.01	3229.63	80.2166
Rnk	1	2	Ordinay household	noun	0.6	219.227	515.999	1423.08	3082.37	80.8874
Rnk	1	3	Ordinay household	noun	0.6	234.676	731.496	1523.01	3023.08	80.0921
Rnk	1	4	Ordinay household	noun	0.776	232.634	505.072	2141.35	3426.87	79.3263
Rnk	1	5	Ordinay household	name	0.632	260.203	486.036	1532.04	3238.27	80.9264
Sm	1	1	Ordinay household	noun	0.6	338.08	585.243	2045.83	2572.78	79.9198
Sm	1	2	Ordinay household	noun	0.72	347.406	592.875	1574.8	2569.81	78.7919
Sm	1	3	Ordinay household	noun	0.616	353.911	629.269	1634.74	2312.85	79.2585
Sm	1	4	Ordinay household	noun	0.752	348.357	504.217	1740.56	2648.04	79.9577
Sm	1	5	Ordinay household	name	0.536	362.07	423.009	2046.44	2828.52	82.7679
Um	1	1	Ordinay household	noun	0.552	297.755	509.767	1542.87	3032.31	81.1651
Um	1	2	Ordinay household	noun	0.536	318.16	356.624	1928.82	3000.79	80.8139
Um	1	3	Ordinay household	noun	0.72	305.473	690.95	2495.86	3301.71	80.5034
Um	1	4	Ordinay household	noun	0.568	300.047	569.079	1909.22	2921.26	80.3306
Um	1	5	Ordinay household	name	0.576	297.826	337.331	2243.52	3124.12	81.904
Anr	3	1	Ordinay household	noun	0.512	400.64	738.483	1512.81	2476.09	77.3447
Anr	3	2	Ordinay household	noun	0.496	395.251	874.566	1562.83	2712.58	77.6673
Anr	3	3	Ordinay household	noun	0.624	383.918	555.598	1910.41	2902.24	77.5067
Anr	3	4	Ordinay household	noun	0.592	401.838	506.775	2225.53	3022.91	78.3286
Anr	3	5	Ordinay household	name	0.384	415.17	727.875	2222.75	3340.82	79.3183
Fucn	3	1	Ordinay household	noun	0.656	333.984	687.091	1419.93	2751.22	79.642
Fucn	3	2	Ordinay household	noun	0.776	304.737	501.645	2504.61	3331.61	77.8831
Fucn	3	3	Ordinay household	noun	0.8	307.123	405.065	1854.13	2990.78	80.6344
Fucn	3	4	Ordinay household	noun	0.848	300.183	453.417	1729.68	3156	80.0509
Fucn	3	5	Ordinay household	name	0.744	319.246	586.586	1655.08	3157.47	79.0011
Jg	3	1	Ordinay household	noun	0.568	343.315	786.251	1696.07	3112.09	76.8257
Jg	3	2	Ordinay household	noun	0.48	340.703	655.392	1385.14	3269.95	78.8092
Jg	3	3	Ordinay household	noun	0.472	341.487	526.729	1496.43	2818.37	78.4671
Jg	3	4	Ordinay household	noun	0.584	373.798	694.078	2448.27	3229.11	78.4307
Jg	3	5	Ordinay household	name	0.528	299.568	795.126	1754.66	3289.46	78.4917
Kr	3	1	Ordinay household	noun	0.52	406.378	508.844	1630.94	2882.54	79.9941
Kr	3	2	Ordinay household	noun	0.464	388.44	681.465	1484.8	2428.71	77.9171
Kr	3	3	Ordinay household	noun	0.552	397.227	586.57	2282.54	3276.21	78.4152
Kr	3	4	Ordinay household	noun	0.392	391.511	785.882	1884.28	2693.54	78.7368
Kr	3	5	Ordinay household	name	0.44	436.064	549.052	2135.5	2839.04	80.355
Mg	3	1	Ordinay household	noun	0.536	358.711	628.026	1422.95	3037.19	79.0643
Mg	3	2	Ordinay household	noun	0.48	371.346	522.773	1612.1	3162.68	78.0399
Mg	3	3	Ordinay household	noun	0.512	317.579	756.253	1979.86	3296.01	77.5424
Mg	3	4	Ordinay household	noun	0.552	314.377	587.759	1700.95	3299.76	78.1219
Mg	3	5	Ordinay household	name	0.472	344.213	388.915	2113.57	3013.52	78.8338
Nkkn	3	1	Ordinay household	noun	0.6	382.007	497.054	1673.66	2704.48	78.1518
Nkkn	3	2	Ordinay household	noun	0.504	411.489	739.338	1771.8	2841.87	77.4453
Nkkn	3	3	Ordinay household	noun	0.6	367.751	536.338	2117.32	2989.24	77.726
Nkkn	3	4	Ordinay household	noun	0.664	405.296	782.974	1760.4	2225.25	77.8633
Nkkn	3	5	Ordinay household	name	0.608	388.894	692.111	1593.54	2457.19	77.6956
Rb	3	1	Cafe	noun	0.6	286.739	393.329	1773.92	2727.92	79.0554
Rb	3	2	Cafe	noun	0.728	218.307	702.742	1723.58	2995.65	76.647
Rb	3	3	Cafe	noun	0.776	252.698	522.753	1531.14	2862.19	78.6452
Rb	3	4	Cafe	noun	0.704	224.553	897.819	1575.27	3215.89	76.423
Rb	3	5	Cafe	name	0.64	229.43	485.966	1374.64	2822.9	79.2071
Rck	3	1	Ordinay household	noun	0.632	346.533	437.943	1875.24	2982.25	77.782
Rck	3	2	Ordinay household	noun	0.456	348.944	790.441	1801.29	2903.27	79.1508
Rck	3	3	Ordinay household	noun	0.56	327.069	802.856	1667.17	2790.71	77.5082
Rck	3	4	Ordinay household	noun	0.528	336.964	812.094	1486.05	2905.16	79.2168
Rck	3	5	Ordinay household	name	0.52	341.424	798.695	1716.95	2942.2	78.5111
Ro	3	1	Ordinay household	noun	0.488	329.235	738.788	1937.29	3199.76	77.8002
Ro	3	2	Ordinay household	noun	0.472	342.708	619.974	1736.63	3009.6	78.0265
Ro	3	3	Ordinay household	noun	0.56	334.21	833.477	1670.99	3134.82	77.2798
Ro	3	4	Ordinay household	noun	0.512	323.073	663.999	1421.01	3206.15	78.3553
Ro	3	5	Ordinay household	name	0.432	309.855	775.435	1705.2	3278.19	79.2257
Srtm	3	1	Cafe	noun	0.8	243.331	719.743	2046.92	2982.97	76.4674
Srtm	3	2	Cafe	noun	0.928	236.485	627.018	1588.23	3119.77	77.8102
Srtm	3	3	Cafe	noun	0.896	251.382	455.339	1250.64	2614.75	77.1149
Srtm	3	4	Cafe	noun	0.88	223.697	723.102	1572.04	2999.24	76.9792
Srtm	3	5	Cafe	name	0.896	222.326	807.024	1555.67	3032.33	77.8895
Tm	3	1	Ordinay household	noun	0.648	340.899	558.146	2623.72	3371.22	78.364
Tm	3	2	Ordinay household	noun	0.648	289.945	592.876	1682.06	3168.47	78.7233
Tm	3	3	Ordinay household	noun	0.656	279.859	686.198	1849.69	3000.41	77.9838
Tm	3	4	Ordinay household	noun	0.544	335.632	545.411	1462.3	2772.08	78.0076
Tm	3	5	Ordinay household	name	0.464	322.131	701.553	1773.05	3127.48	78.4211
Uucn	3	1	Ordinay household	noun	0.744	334.141	628.588	1627.4	3272.89	78.2015
Uucn	3	2	Ordinay household	noun	0.832	317.582	459.517	1953.31	3187.7	79.4089
Uucn	3	3	Ordinay household	noun	0.888	308.919	512.493	2269.81	3119.45	78.6093
Uucn	3	4	Ordinay household	noun	0.872	322.483	461.144	2013.39	3318.46	79.1309
Uucn	3	5	Ordinay household	name	0.808	317.054	697.664	1692.99	3185.76	78.9145
Yz	3	1	Cafe	noun	0.872	259.53	573.776	2471	3192.88	77.938
Yz	3	2	Cafe	noun	0.696	243.188	376.997	1774.58	2819.3	78.03
Yz	3	3	Cafe	noun	0.728	217.645	720.706	1662.95	2958.36	76.5246
Yz	3	4	Cafe	noun	0.64	229.873	463.797	1426.11	2898.09	77.7165
Yz	3	5	Cafe	name	0.704	219.689	401.29	1846.06	2966.14	78.252
Bicn	4	1	Ordinay household	noun	0.584	238.887	482.187	1841.4	2943.24	80.0133
Bicn	4	2	Ordinay household	noun	0.6	243.4	594.085	1624.27	3023.69	80.7363
Bicn	4	3	Ordinay household	noun	0.616	244.277	571.362	2096.27	3058.21	81.4967
Bicn	4	4	Ordinay household	noun	0.576	258.346	633.101	1398.82	2599.25	80.6818
Bicn	4	5	Ordinay household	name	0.616	243.864	658.792	1768.94	2972.2	79.976
Ci	4	1	Ordinay household	noun	0.464	224.866	482.777	1789.97	2821.24	79.8826
Ci	4	2	Ordinay household	noun	0.472	246.378	729.456	2078.75	3139.36	78.7948
Ci	4	3	Ordinay household	noun	0.48	236.962	561.357	1623.09	2937.53	78.385
Ci	4	4	Ordinay household	noun	0.552	243.657	654.444	2295.05	3120.29	79.62
Ci	4	5	Ordinay household	name	0.456	253.454	377.497	1660.85	2777.41	81.0868
Dnk	4	1	Ordinay household	noun	0.64	252.599	608.717	1693.53	2767.94	78.1915
Dnk	4	2	Ordinay household	noun	0.528	256.567	819.403	1391.6	3063.77	80.0182
Dnk	4	3	Ordinay household	noun	0.568	260.247	481.095	2191.62	3236.14	79.9859
Dnk	4	4	Ordinay household	noun	0.504	256.252	673.612	1805.52	3203.24	81.1676
Dnk	4	5	Ordinay household	name	0.576	251.571	638.929	1155.62	2952.27	80.0775
Ekc(n)	4	1	Ordinay household	noun	0.536	280.115	489.944	2090.04	2999.83	80.2193
Ekc(n)	4	2	Ordinay household	noun	0.44	293.225	806.514	1391.61	3070.44	81.3154
Ekc(n)	4	3	Ordinay household	noun	0.44	287.141	730.461	1852.84	3161.51	80.579
Ekc(n)	4	4	Ordinay household	noun	0.488	290.726	575.559	2134.25	3269.34	80.2148
Ekc(n)	4	5	Ordinay household	name	0.472	286.337	791.989	1520.55	3211.64	80.5419
Gr	4	1	Ordinay household	noun	0.456	266.892	689.448	2023.54	3220.22	78.255
Gr	4	2	Ordinay household	noun	0.472	276.583	556.803	2206.49	3145.28	79.3677
Gr	4	3	Ordinay household	noun	0.456	265.134	587.378	1715.62	2875.01	79.0122
Gr	4	4	Ordinay household	noun	0.56	265.942	652.736	2595.31	3391.22	78.5785
Gr	4	5	Ordinay household	name	0.448	271.98	643.453	1819.63	2919.15	79.6777
Krm	4	1	Ordinay household	noun	0.632	244.012	420.262	2033.77	2836.12	81.2113
Krm	4	2	Ordinay household	noun	0.536	245.246	671.617	1687.46	3060.27	79.3501
Krm	4	3	Ordinay household	noun	0.6	250.42	559.153	2219.41	3332.07	79.5104
Krm	4	4	Ordinay household	noun	0.52	243.513	659.681	1461.8	2966.12	80.1038
Krm	4	5	Ordinay household	name	0.48	254.106	509.885	1979.92	2858.91	80.804
Ktr	4	1	Ordinay household	noun	0.656	254.897	418.354	2059.8	3004.9	79.1807
Ktr	4	2	Ordinay household	noun	0.6	248.609	613.557	1374.37	2743.48	79.2905
Ktr	4	3	Ordinay household	noun	0.6	244.098	789.809	1312.41	2881.6	80.8057
Ktr	4	4	Ordinay household	noun	0.648	247.219	568.346	1838.33	2697	79.2516
Ktr	4	5	Ordinay household	name	0.656	253.663	688.352	1362.93	3125.85	79.3964
Mtb	4	1	Ordinay household	noun	0.632	221.615	419.629	2086.14	3097.99	79.673
Mtb	4	2	Ordinay household	noun	0.608	225.55	514.403	1716.99	2620.62	80.29
Mtb	4	3	Ordinay household	noun	0.56	203.67	782.285	1331.06	3046.29	79.8634
Mtb	4	4	Ordinay household	noun	0.608	214.686	610.705	1531.62	3091.74	80.3282
Mtb	4	5	Ordinay household	name	0.624	202.69	731.389	1826.22	2723.44	79.9456
Ngboi	4	1	Ordinay household	noun	0.64	301.116	646.868	1469.43	2901.57	78.6669
Ngboi	4	2	Ordinay household	noun	0.648	298.982	676.227	1756.47	3041.69	79.8212
Ngboi	4	3	Ordinay household	noun	0.664	309.044	744.467	1369.25	2760.53	79.7142
Ngboi	4	4	Ordinay household	noun	0.616	308.415	658.403	2072.13	2852.4	80.0982
Ngboi	4	5	Ordinay household	name	0.56	294.658	554.671	1860.46	3124.02	78.1962
Nkkn	4	1	Ordinay household	noun	0.656	255.935	568.871	1391.7	2587.51	80.8037
Nkkn	4	2	Ordinay household	noun	0.624	238.281	487.954	1805.23	2853.96	80.828
Nkkn	4	3	Ordinay household	noun	0.624	204.064	567.084	1655.36	2861.84	80.0019
Nkkn	4	4	Ordinay household	noun	0.656	249.41	509.346	1968.19	3015.15	80.2377
Nkkn	4	5	Ordinay household	name	0.616	247.368	625.978	1752.25	2763.96	79.2748
Nnn	4	1	Ordinay household	noun	0.504	285.352	590.947	2194.7	3222.05	79.6954
Nnn	4	2	Ordinay household	noun	0.512	275.04	716.022	1794.75	2818.88	77.2913
Nnn	4	3	Ordinay household	noun	0.472	272.145	698.546	1767.6	3158.32	79.1198
Nnn	4	4	Ordinay household	noun	0.472	278.118	802.469	1433.95	2986.71	80.8429
Nnn	4	5	Ordinay household	name	0.544	281.726	539.447	2013.9	2983.24	80.7622
Sc	4	1	Ordinay household	noun	0.44	313.009	672.272	1703.12	2845.44	80.4219
Sc	4	2	Ordinay household	noun	0.496	306.859	709.008	2513.01	3398.53	79.0648
Sc	4	3	Ordinay household	noun	0.44	301.203	717.616	2037.42	3257.29	79.9688
Sc	4	4	Ordinay household	noun	0.4	290.346	443.884	2127.16	2943.85	79.1279
Sc	4	5	Ordinay household	name	0.4	304.211	628.677	2351.21	3155.51	78.4765
Uzr	4	1	Ordinay household	noun	0.624	232.451	626.423	1990.66	2886.34	78.9809
Uzr	4	2	Ordinay household	noun	0.432	227.576	649.754	1853.64	3115.14	80.1245
Uzr	4	3	Ordinay household	noun	0.568	224.854	425.989	2125.17	3139.87	80.2357
Uzr	4	4	Ordinay household	noun	0.512	219.854	786.235	1408.99	2866.98	79.9569
Uzr	4	5	Ordinay household	name	0.512	226.486	680.352	1815.03	3011.34	80.0046
